# Supplementary material for: Improving Use of Social Communicative Gestures by Children with Autism
Source: Behav Sci (Basel). 2026 Mar 10;16(3):401. doi: 10.3390/bs16030401 (PMC13024087; doi:10.3390/bs16030401)
Supplement: Supplementary file 1 [file behavsci-16-00401-s001.zip]

Archive with 1 entries (1 files):
- behavsci-4116067-supplementary.pdf
